# Supplementary material for: Anti-SOD1 Nanobodies That Stabilize Misfolded SOD1 Proteins Also Promote Neurite Outgrowth in Mutant SOD1 Human Neurons
Source: Int J Mol Sci. 2022 Dec 16;23(24):16013. doi: 10.3390/ijms232416013 (PMC9784173; doi:10.3390/ijms232416013)
Supplement: Supplementary file 1 [file ijms-23-16013-s001.zip]

Archive with 1 entries (1 files):
- ijms-2048107-supplementary.pdf
